# Supplementary material for: Isolation of Porcine Adenovirus Serotype 5 and Construction of Recombinant Virus as a Vector Platform for Vaccine Development
Source: Viruses. 2025 Sep 19;17(9):1270. doi: 10.3390/v17091270 (PMC12474365; doi:10.3390/v17091270)
Supplement: Supplementary file 1 [file viruses-17-01270-s001.zip]

Archive with 1 entries (1 files):
- viruses-3858999-Supplementary Materials.pdf
